# Supplementary material for: Developmental phenotype in Phelan-McDermid (22q13.3 deletion) syndrome: a systematic and prospective study in 34 children
Source: J Neurodev Disord. 2016 Apr 26;8:16. doi: 10.1186/s11689-016-9150-0 (PMC4845478; doi:10.1186/s11689-016-9150-0)
Supplement: Additional file 2: Table S1. — Bayley-III-NL developmental age-equivalents (DAEs) and developmental quotients (DQs) for cognition separated by gender. (XLS 18.0 kb) [file 11689_2016_9150_MOESM2_ESM.xls]

## Sheet: Blad1
ADDITIONAL TABLE 1: Bayley-III-NL developmental age-equivalents (DAEs) and developmental quotients (DQs) for cognition separated by gender
Gender		Age group 1	Age group 2	Age group 3	Age group 4	All ages
		0–35.9 months	36–71.9 months	72–107.9 months	≥108 months
Males	Number	1	2	3	2	8
	Mean DAE months (± 1 SD)	3.1 (0.0)	17.5 (6.4)	19.0 (7.2)	10.5 (5.0)	14.5 (7.7)
	Range DAE months	3.1-3.1	13.0-22.0	11.0-25.0	7.0-14.0	3.1-25.0
	Mean DQ (± 1 SD)	48 (0)	41 (8)	21 (8)	9 (5)	26 (16)
	Range DQ	48	35-47	12-27	5-12	5-48
Females	Number	5	10	4	5	24
	Mean DAE months (± 1 SD)	5.6 (2.9)	19.2 (10.1)	14.3 (8.4)	21.2 (9.6)	16.0 (10.0)
	Range DAE months	1.0-8.0	7.0-38.0	6.0-22.0	5.0-30.0	1.0-38.0
	Mean DQ (± 1 SD)	45 (30)	40 (18)	17 (12)	17 (9)	33 (22)
	Range DQ	6-79	16-69	6-31	3-25	3-79
Note: a Data of individual 31 were excluded from this table because WPPSI-III-NL results con not be compared with the Bayley-III-NL. The cognitive DAE for this individual was
52 months. DAE = developmental age-equivalent, DQ = developmental quotient.

## Sheet: Blad2
Males	Number	1	2	3	2	8
	Mean DAE months (± 1 SD)	3.1 (0.0)	17.5 (6.4)	19.0 (7.2)	10.5 (5.0)	14.5 (7.7)
	Range DAE months	3.1-3.1	13.0-22.0	11.0-25.0	7.0-14.0	3.1-25.0
	Mean DQ (± 1 SD)	48 (0)	41 (8)	21 (8)	9 (5)	26 (16)
	Range DQ	48	35-47	12-27	5-12	5-48
Females	Number	5	10	4	5	24
	Mean DAE months (± 1 SD)	5.6 (2.9)	19.2 (10.1)	14.3 (8.4)	21.2 (9.6)	16.0 (10.0)
	Range DAE months	1.0-8.0	7.0-38.0	6.0-22.0	5.0-30.0	1.0-38.0
	Mean DQ (± 1 SD)	45 (30)	40 (18)	17 (12)	17 (9)	33 (22)
	Range DQ	6-79	16-69	6-31	3-25	3-79
